# Supplementary material for: DHX37 Is a Promising Prognostic Biomarker and a Therapeutic Target for Immunotherapy and Chemotherapy in HCC
Source: Cancers (Basel). 2023 Oct 31;15(21):5228. doi: 10.3390/cancers15215228 (PMC10648173; doi:10.3390/cancers15215228)
Supplement: Supplementary file 1 [file cancers-15-05228-s001.zip]

Archive with 1 entries (1 files):
- cancers-2644859-supplementary.pdf
